# Supplementary material for: Selective Impairments in Fine Neural Tuning for Print in Chinese Children with Developmental Dyslexia
Source: Brain Sci. 2023 Feb 22;13(3):379. doi: 10.3390/brainsci13030379 (PMC10046482; doi:10.3390/brainsci13030379)
Supplement: Supplementary file 1 [file brainsci-13-00379-s001.zip]

Archive with 1 entries (1 files):
- brainsci-2242681-supplementary.pdf
